# Supplementary material for: A conserved Chlamydiota-specific Type III Secretion System effector linked to stress response
Source: Microbiology (Reading). 2025 Apr 28;171(4):001545. doi: 10.1099/mic.0.001545 (PMC12038028; doi:10.1099/mic.0.001545)
Supplement: Uncited Supplementary Material 2. [file mic-171-01545-s002.xlsx]

## Sheet: Primers list
Supplemental Data 10: Oligonucleotides used in this study
Amplified gene/region	FORWARD Primers (5’-3’)	REVERSE Primers (5’-3’)	Usage
grouped by homologs
W.c :			Primers for gene expression assessment by RT-qPCR
wcw_0501	CATCGCGGTCAATCGGAAAC	CATCGGATGCTGCTTGTTCG
C.t :
ctl0272	GCAGCTCAGGGTAAGTGGAT	GGTCCAAAGCCCCAACATTC
W.c :			Primers for gene expression assessment by RT-qPCR
wcw_0502	CCATATTTGCCTGTTCGGGA	TTTATTGAATCAGGCGGCGA
C.t :
ctl0271	GGAGGGACGGAAGGGGATAT	GGAACACCTCATCAACAATCGC
E.l
ELAC_1895	TCTTTCCGATGGCTTTCAGG	CTCCATTCCCATCATGCCAA
S.n
SNE_A16460	TCGTCTTGCATAATGGGTCG	GGAAGGGGATGCCAATTGAA
C.pn
CPn_0105	ACCCCCAAGATCGCTATGAA	GGAGCCTTAGTGTTCCTTGG
W.c :			Primers for amplification of wcw_0502 to clone in pET28a plasmid using Nde I/EcoR I restriction sites for protein expression in the purpose of immunization.
wcw_0502	AAAATTAATATGAAAATAAATAAAAAAATTTTAAGCCTCCCT	AAAGAATTCCTAACTTTTAAGGACTGCAAGGAT
W.c :			Primers for amplification of wcw_0502-v5 / ctl0271-v5 to clone in pLMJ3 plasmid using Nde I/Sal I restriction sites for the Yersinia assay.
wcw_0502-v5	AAAATTAATATGAAAATAAATAAAAAAATTTTAAGCCTCCCT	AAAGTCGACTACGTAGAATCGAGACCGAGGAGAGGGTTAGGGATAGGCTTACCACTTTTAAGGACTGCAAGGATGTG
C.t :
ctl0271-v5	AAACATATGAAAGTCAAAATTAATGATCAGTTC	AAAGTCGACTACGTAGAATCGAGACCGAGGAGAGGGTTAGGGATAGGCTTACCAGTATAAAGAACAGCTTTCACGTGT
W.c :			Primers for amplification of wcw_0502 WT, or with mutations of cysteines to alanines in the cystine-knot-like domain to clone in pBAD22 plasmid using Nco I/Xba I restriction sites to look at the presence of disulfide bonds.
wcw_0502	AAACCATGGCAAAAATAAATAAAAAAATTTTAAGCCTCCCT	AAATCTAGACTAACTTTTAAGGACTGCAAGGAT
W.c :
wcw_0502-NoCys	gblock : AAACCATGGCAAAAATAAATAAAAAAATTTTAAGCCTCCCTCCCTATATTTCAACAAGCTGGACAAATGTCGAGTCGCTTCATATGGAGCACACTTCGCTCATTATCTCCTTATACAATGGGGAATCCGTGTCGATTCCCGACGTCGATCCTCAATTGCTCGAGTCTATTTTCGACGCTCATGCCTCATTTATTGAATCAGGCGGCGACCAACCTCCCAAGCAACCTCAGACAGCAACATTCCAATTCCCCTTTGCTCAAGGAGGGCTGCAAACAGGAGAATTTCCATTCAAGTTCGGAGCCGGCGGATTTGAAAATTTCCAGGCTGCCATGCAGCACAATCCCGAACAGGCAAATATGGACAATCTTCCAGAAGAGATTCTTAGCAAAA…
W.c :
wcw_0502-3Cys	gblock : AAACCATGGCAAAAATAAATAAAAAAATTTTAAGCCTCCCTCCCTATATTTCAACAAGCTGGACAAATGTCGAGTCGCTTCATATGGAGCACACTTCGCTCATTATCTCCTTATACAATGGGGAATCCGTGTCGATTCCCGACGTCGATCCTCAATTGCTCGAGTCTATTTTCGACGCTCATGCCTCATTTATTGAATCAGGCGGCGACCAACCTCCCAAGCAACCTCAGACAGCAACATTCCAATTCCCCTTTGCTCAAGGAGGGCTGCAAACAGGAGAATTTCCATTCAAGTTCGGAGCCGGCGGATTTGAAAATTTCCAGGCTGCCATGCAGCACAATCCCGAACAGGCAAATATGGACAATCTTCCAGAAGAGATTCTTAGCAAAA…
W.c :			Primers for gene expression assessment by RT-qPCR
wcw_0503 (phoH)	TTCCAAGGATTTTGCAGCGC	TACTCGTTTGGCTTCCACCC
C.t :
ctl0270 (phoH)	TCCTATCCCTCAAGCCTGCT	TTTCCGGATCCAGCTTGTCC
W.c :			Primers for gene expression assessment by RT-qPCR
wcw_0542	GCGACTGGAATAAGCTGTCA	GAATGTATCCCTCCAAGCCG
W.c :			Primers for gene expression assessment by RT-qPCR
wcw_0669	GCGGACCTCATCATGTTTCT	CCAAGCACCCATTCCTGTTT
W.c :			Primers for gene expression assessment by RT-qPCR
wcw_0883	TTTCCGGATTTAATGGAGCGGA	AATCTCTGGCATCTCTTCAGGC
W.c :			Primers for gene expression assessment by RT-qPCR
wcw_1342	GGAACAAGCAGAAGTGATCGC	TCCATCAGCACAATGTCCCC
W.c :			Primers for gene expression assessment by RT-qPCR
wcw_1636	TGTCAGCCATGAAGACGAAGCCA	TCGTGGTCGAAACGGGGAGC
W.c :			Primers for gene expression assessment by RT-qPCR
wcw_1848	AACGTCAAAAGGGGGAATCC	AAGAGCTGAACAGAACGCAA
W.c :			Primers for CIRCE regions enrichement assessment for the Chip-qPCR experiment
CIRCE dnaK/hrcA	GCGCCCTTCTATTGTCGAC	TGTGGGCTGACGCTCTCATT
C.t :
CIRCE dnaK/hrcA	CGGGAGAGAGGGTTTTTAGC	ACAGAAGGACTCGCTTTCCT
W.c :			Primers for CIRCE regions enrichement assessment for the Chip-qPCR experiment
CIRCE phoH/wcw_0502	CCGTTGATGTGGAGCTTTGG	GGATCGTGCAGTAAAACATTAGT
C.t :
CIRCE phoH/wcw_0502	GTGTAAGGGGGAGATAGTACT	GACTCGCTTTCCTCGGC
W.c 16S	GGCCCTTGGGTCGTAAAGTTCT	CGGAGTTAGCCGGTGCTTCT	Primers for gene expression assessment by RT-qPCR, or genome copy number evaluation when used with probe.
	Probe : FAM-CAGTGGGAACAAGAGAAGGATG-BHQ1
C.t 16S	CATGAAAACTCGTTCCGAAATAGAA	TCAGAGCTTTACCTAACAACGCATA
	Probe : FAM-TCGCATGCAAGATATCGA-BHQ1
E.l 16S	ACACGTGCTACAATGGCCGGT	CCGGGAACGTATTCACGGCGTT
S.n 16S	ACCTCTTACCTGGGGATAACGGTTGG	CCATGAGCCTCTCTCCTACCGCA
C.pn 16S (Panchlam)	CCGCCAACACTGGGACT	GGAGTTAGCCGGTGCTTCTTTAC
W.c :			Primers to amplify a AttB1-wcw_0502-v5-AttB2 from pLMJ3-wcw_0502-v5 to use as insert for recombinaison in gateway entry plasmid pDONR201
wcw_0502-v5	GGGGACAAGTTTGTACAAAAAAGCAGGCTTCGAAGGAGATAGAACCATGAAAATAAATAAAAAAATTTTAAGCCTCCCT	GGGGACCACTTTGTACAAGAAAGCTGGGTGCTACGTAGAATCGAGACCGAGGAG

## Sheet: Plasmid list
Supplemental Data 11: Pladmids used in this study
Plasmid name	Usage
pET28a	Cloning wcw_0502 for protein expression.
pET28a-wcw_0502	Expression of wcw_0502 in BL21 (DE3) thermocompetent E. coli induced by 1mM IPTG, for protein purification and rabbit immunitzation
pLMJ3	Cloning wcw_0502-v5 or ctl0271-v5 for assessment of secretability by the T3SS machinery in Yersinia enterocolitica.
pLMJ3-wcw_0502-v5	Assessment of Wcw_0502 secretability by the T3SS machinery in Yersinia enterocolitica.
pLMJ3-ctl0271-v5	Assessment of Ctl0271 secretability by the T3SS machinery in Yersinia enterocolitica.
pBAD22	Cloning wcw_0502 to assess presence of disulfide bonds in the cystine-knot-like domain.
pBAD22-wcw_0502	Expression of WT Wcw_0502 in BL21 (DE3) strain to assess the presence of disulfide bonds in the cystine knot.
pBAD22-wcw_0502-NoCys	Expression of Wcw_0502 with all cysteines from the cystine-knot motif mutated to alanines in BL21 (DE3) strain to assess the presence of disulfide bonds in the cystine knot.
pBAD22-wcw_0502-3Cys	Expression of Wcw_0502 with 3 cysteines from the cystine-knot motif mutated to alanines in BL21 (DE3) strain to assess the presence of disulfide bonds in the cystine knot.
pDONR201	Entry plasmid for Gateway cloning to generate attL-flanked entry clone of wcw_0502-v5 to deliver to pDEST47 by BP recombination according to manufacturer's protocol (Thermo Fisher scientific, USA)
pDEST47	Destination plasmid for Gateway cloning of wcw_0502-v5 by LR recombination according to manufacturer's protocol (Thermo Fisher scientific, USA)
pDONR201-wcw_0502-v5	Donor plasmid for BP Gateway cloning of wcw_0502-v5 in pDEST47
pDEST47-wcw_0502-v5	Plasmid used for transfection of 293T cells to assess the subcellular location of Wcw_0502 by immunofluoresence
